# Supplementary material for: Repairing Qinling Giant Panda Skin Wounds Using Adipose Mesenchymal Stem Cell-Derived Extracellular Vesicles
Source: Animals (Basel). 2025 Apr 29;15(9):1270. doi: 10.3390/ani15091270 (PMC12070915; doi:10.3390/ani15091270)
Supplement: Supplementary file 1 [file animals-15-01270-s001.zip]

Archive with 1 entries (1 files):
- animals-3503943-supplementary.xlsx
