# Supplementary material for: Repairing Qinling Giant Panda Skin Wounds Using Adipose Mesenchymal Stem Cell-Derived Extracellular Vesicles
Source: Animals (Basel). 2025 Apr 29;15(9):1270. doi: 10.3390/ani15091270 (PMC12070915; doi:10.3390/ani15091270)
Supplement: Supplementary file 1 [file animals-15-01270-s001.zip › animals-3503943-supplementary.xlsx]

## Sheet: Sheet1
Gene	NCBI Reference Sequence	Primer Sequence (5' to 3')	Primer length (bp)
CD73	XM_002923172.4	F: CTGGGACACTCTGGTTTTGAA	305
		R: CTTGGATCTTCGAGAATGCTG
CD90	XM_019793142.2	F: CACCATCGGCTTCGCTCT	398
		R:GCAGGCTTATGCCCTCACA
GNL3	XM 011224626.3	F: AGTCGGGCAAACAGAATCCG	777
		R: TTCCACCTTTTCGGTGCAGT
GAPDH	NM 001304846.1	F: AATGACCCCTTCATTGACCTC	346
		R: TGCTGACAATCTTGAGGGAGT
